# Supplementary material for: Estimating Rooting Depth From Herbarium Specimens Might Be More Accurate Than Using Large Trait Databases
Source: Ecol Evol. 2025 Jun 17;15(6):e71529. doi: 10.1002/ece3.71529 (PMC12171237; doi:10.1002/ece3.71529)
Supplement: Supplementary file 1 — Appendix S1. Individually measured rooting depth records collected from herbarium specimens. [file ECE3-15-e71529-s002.xlsx]

## Sheet: Munka1
Appendix 1
Individually measured rooting depth records collected from herbarium specimens.
Used for training (TR) or testing (TS) the models	Taxon	Country	Settlement	Date (YYYY.MM.DD)	r.depth1 (m)	r.depth2 (m)	r.depth3 (m)	r.depth4 (m)	r.depth5 (m)	r.depth6 (m)	r.depth7 (m)	r.depth8 (m)	r.depth9 (m)	r.depth10 (m)
TR	Achillea millefolium	Slovakia	"Tatra Mts"	1928-07-17	0.12
TR	Achillea millefolium	Hungary	Budapest	1911-09-07	0.12
TR	Achillea millefolium	Hungary	Budapest	1871.06.xx	0.11
TR	Agrostis stolonifera	Hungary	Debrecen	1945-06-11	0.08	0.065	0.075
TR	Agrostis stolonifera	Hungary	Debrecen	1931-07-18	0.095
TR	Agrostis stolonifera	Hungary	Győr	1905-07-08	0.055
TR	Agrostis stolonifera	Hungary	Jánd	1951-07-24	0.09
TR	Agrostis stolonifera	Hungary	Kállósemjén	1932-06-26	0.061
TR	Agrostis stolonifera	Hungary	Miskolc	1936.06.xx	0.067
TR	Agrostis stolonifera	Hungary	Nyúl	1898.07.28	0.067
TR	Agrostis stolonifera	Hungary	Szarvaskő	1930-07-05	0.06
TR	Agrostis stolonifera	Hungary	Szentbékkálla	1950-05-31	0.04	0.055
TR	Agrostis stolonifera	Hungary	Tihany	1946-06-16	0.038	0.035
TR	Ajuga chamaepitys	Czech Republik	Brno	1925-09-03	0.15	0.113	0.184
TR	Ajuga chamaepitys	Hungary	Aszófő	1950-06-14	0.085	0.08
TR	Ajuga chamaepitys	Hungary	Bódvaszilas	2004-05-24	0.095
TR	Ajuga chamaepitys	Hungary	Budapest	1879.07.xx	0.165
TR	Ajuga chamaepitys	Hungary	Budapest	1898.05.21	0.11	0.09
TR	Ajuga chamaepitys	Hungary	Hajdúnánás	1938-05-03	0.1
TR	Ajuga chamaepitys	Hungary	Hajdúnánás	2013-07-01	0.09	0.095
TR	Ajuga chamaepitys	Hungary	Nagyszénás	2000-10-12	0.156
TR	Ajuga chamaepitys	Hungary	Tényő	1908-09-20	0.17
TR	Ajuga reptans	Slovakia	Prešov	xxxx.xx.xx	0.1
TR	Ajuga reptans	Austria	Schattendorf	1903-04-10	0.13
TR	Ajuga reptans	Slovakia	Prešov	xxxx.xx.xx	0.125
TR	Ajuga reptans	Hungary	Vasvár	xxxx.xx.xx	0.11
TR	Ajuga reptans	Hungary	Cserépfalu	1982-05-11	0.12
TR	Ajuga reptans	Hungary	Bükkzsérc	1982-05-11	0.12	0.095
TR	Ajuga reptans	Hungary	Pilismarót	2000-04-22	0.13	0.085
TR	Ajuga reptans	Hungary	Dömös	1949-04-23	0.1
TR	Ajuga reptans	Hungary	Szentendre	1959-05-07	0.09
TR	Ajuga reptans	Romania	Miercurea Sibiului	1869.05.16	0.15
TR	Ajuga reptans	Romania	Cluj-Napoca	1901-05-04	0.145
TR	Ajuga reptans	Slovakia	Spišská Nová Ves	1889.04.27	0.09
TR	Alisma plantago-aquatica	Hungary	Nyírmihálydi	1949-07-07	0.065
TR	Alisma plantago-aquatica	Hungary	Tákos	1948-07-15	0.065
TR	Alisma plantago-aquatica	Hungary	Váncsod	1936-05-20	0.09	0.14
TR	Allium ursinum	Slovakia	Bratislava	1873.05.xx	0.14
TR	Allium ursinum	-	-	xxxx.xx.xx	0.145
TR	Allium ursinum	Slovakia	Bratislava	xxxx.xx.xx	0.15
TR	Allium ursinum	Romania	Gredistye	1868.06.08	0.19	0.17
TR	Allium ursinum	Hungary	Pécs	1930-04-27	0.2
TR	Allium ursinum	Hungary	Isztimér	2020-04-05	0.16
TR	Allium ursinum	Hungary	Isztimér	1932-05-16	0.195
TR	Allium ursinum	Hungary	Tatabánya	1932-04-26	0.14	0.13	0.19
TR	Allium ursinum	Hungary	Szigetújfalu	1954-05-09	0.16
TR	Allium ursinum	Hungary	Rinyaszentkirály	1923-06-16	0.21	0.22
TR	Alopecurus aequalis	Hungary	Bodajk	1942-08-17	0.09
TR	Alopecurus aequalis	Hungary	győr	1926-06-11	0.05
TR	Alopecurus aequalis	Slovakia	Košice	1941-10-02	0.05
TR	Alopecurus aequalis	Hungary	Miskolc	1929-07-11	0.071
TR	Alopecurus aequalis	Hungary	Nyírmihálydi	1949-07-07	0.04	0.035
TR	Alopecurus aequalis	Romania	Valea lui Mihai	1943-05-16	0.05
TR	Anacamptis morio	Hungary	Gyenesdiás	1953-05-10	0.05
TR	Anacamptis morio	Hungary	Háromhuta	1961-05-06	0.04	0.04	0.03
TR	Anacamptis morio	Hungary	Kishuta	1961-04-29	0.06	0.035
TR	Anacamptis morio	Slovakia	Košice	1940-05-11	0.04	0.035	0.04	0.035
TR	Anacamptis morio	Italy	Gardone Riviera	2013-05-02	0.05
TR	Anacamptis morio	Hungary	Lenti	1948-05-01	0.045	0.035
TR	Anacamptis morio	Hungary	Szenta	1923-05-06	0.05	0.035
TR	Anacamptis morio	Hungary	Bőny	1930-05-27	0.03	0.04
TR	Anacamptis morio	Hungary	Kisújszállás	xxxx.xx.xx	0.045
TR	Anacamptis morio	Ukraine	Vinohragyiv	1940-05-11	0.04	0.04
TR	Anacamptis morio	Hungary	Eplény	1933-05-14	0.04
TR	Anagallis arvensis	Slovakia	Bardejov	1862.06.07	0.075
TR	Anagallis arvensis	Croatia	Barići	1909-06-22	0.07	0.07
TR	Anagallis arvensis	Hungary	Budapest	1929-06-21	0.075
TR	Anagallis arvensis	Hungary	Balatonmagyaród	1987-08-09	0.06	0.045	0.11
TR	Anagallis arvensis	Hungary	Verőce	1901-08-13	0.125	0.12
TR	Anagallis arvensis	Serbia	Gložan	1875.08.xx	0.1	0.06
TR	Anagallis arvensis	Slovakia	Prešov	xxxx.xx.xx	0.1
TR	Anagallis arvensis	Hungary	Kalocsa	xxxx.xx.xx	0.075	0.095
TR	Anagallis arvensis	Hungary	Budapest	xxxx.xx.xx	0.06	0.04
TR	Anagallis arvensis	Hungary	Nagykovácsi	1940-06-30	0.1	0.04
TR	Anemone nemorosa	Hungary	Mátrakeresztes	1961-04-09	0.055
TR	Anemone nemorosa	Hungary	Pásztó	1928-05-06	0.055
TR	Anemone nemorosa	Hungary	Kaposmérő	1925-03-25	0.05	0.045
TR	Anemone nemorosa	Hungary	Garbolc	1953-03-30	0.065	0.05
TR	Anemone nemorosa	Austria	Rattersdorf	1933-05-28	0.065	0.055	0.06
TR	Anemone nemorosa	Hungary	Túrricse	1953-03-31	0.07	0.045	0.05
TR	Anemone nemorosa	Ukraine	Bohdan	1939-05-29	0.05	0.045
TR	Anemone nemorosa	Ukraine	Gyilove	1942-05-17	0.05
TR	Anthemis cotula	Hungary	Gelénes	1948-09-28	0.065
TR	Anthemis cotula	Hungary	Tákos	1948-07-15	0.065
TR	Anthoxanthum odoratum	Austria	"Alps"	1999-06-01	0.042
TR	Anthoxanthum odoratum	Hungary	Bogács	1997-05-01	0.043
TR	Anthoxanthum odoratum	Hungary	Hencida	1939-04-16	0.092
TR	Anthoxanthum odoratum	Slovakia	Košice	1940-05-28	0.11
TR	Anthoxanthum odoratum	Hungary	Lókút	1932-06-04	0.075
TR	Anthoxanthum odoratum	Hungary	Monostorpályi	2014-04-30	0.083
TR	Anthoxanthum odoratum	Hungary	Nagyoroszi	1938-05-02	0.09	0.065
TR	Anthoxanthum odoratum	Czech Republik	Olomouc	1929.08.xx	0.053
TR	Anthoxanthum odoratum	Hungary	Sáránd	xxxx.xx.xx	0.098
TR	Anthoxanthum odoratum	Romania	Valea lui Mihai	1941-05-04	0.055
TR	Anthriscus caucalis	Hungary	Budapest	1951-05-03	0.135
TR	Anthriscus caucalis	Hungary	Mezőhegyes	1954-05-13	0.06	0.085	0.07
TR	Anthriscus caucalis	Hungary	Mezőhegyes	1954-05-14	0.095
TR	Anthriscus caucalis	Hungary	Paks	1967-05-23	0.1
TR	Apera spica-venti	Hungary	Bátorliget	1929-07-08	0.04	0.084
TR	Apera spica-venti	Hungary	Debrecen	1948-07-01	0.065
TR	Apera spica-venti	Hungary	Eszteregnye	1949-06-18	0.05
TR	Apera spica-venti	Hungary	Győr	1908-06-10	0.045
TR	Apera spica-venti	Slovakia	Košice	1942-07-29	0.05
TR	Apera spica-venti	Hungary	Kőszeg	1932-07-09	0.03
TR	Apera spica-venti	Hungary	Pannonhalma	1916-06-28	0.05	0.045	0.03
TR	Apera spica-venti	Hungary	Salgótarján	1936-06-01	0.055
TR	Aphanes arvensis	Romania	Brașov	1893.06.13	0.053	0.04	0.039
TR	Aphanes arvensis	Italy	Casanova	2012-05-01	0.038	0.051	0.075	0.046	0.045	0.042
TR	Aphanes arvensis	Romania	Sighiștel	2017-06-11	0.082	0.051	0.055
TR	Aphanes arvensis	Hungary	Bozsok	2003-05-31	0.05	0.055
TR	Aphanes arvensis	Hungary	Görgeteg	1925-05-07	0.06	0.046	0.044
TR	Aphanes arvensis	Hungary	Kerékteleki	1936-06-13	0.055	0.035	0.05
TR	Aphanes arvensis	Hungary	Nagykanizsa	1949-06-21	0.067	0.05
TR	Arenaria serpyllifolia	Hungary	Békéssámson	2004-05-04	0.04
TR	Arenaria serpyllifolia	Hungary	Gyöngyöspata	2002-06-09	0.072
TR	Arenaria serpyllifolia	Hungary	Pécsely	1951-05-18	0.045
TR	Arenaria serpyllifolia	Hungary	Tiszavasvári	1949-06-24	0.052
TR	Atriplex tatarica	Hungary	Debrecen	1931-09-17	0.15
TR	Atriplex tatarica	Hungary	Hajdúszoboszló	1938-07-29	0.22
TR	Atriplex tatarica	Hungary	Konyár	1933-09-20	0.23
TR	Atriplex tatarica	Hungary	Szolnok	2018-07-25	0.025
TR	Ballota nigra	Hungary	Budapest	1918-03-17	0.31
TR	Ballota nigra	Hungary	Sárszentmihály	1923-08-15	0.13
TR	Ballota nigra	Hungary	Tarján	1962-08-28	0.19
TR	Bromus hordeaceus	Hungary	Budapest	1901-05-30	0.11
TR	Bromus hordeaceus	Hungary	Budapest	1903-05-20	0.057	0.08
TR	Bromus hordeaceus	Romania	Diosig	1941-05-22	0.1
TR	Bromus hordeaceus	Hungary	Dunakeszi	1928-05-25	0.087	0.08
TR	Bromus hordeaceus	Hungary	Egyek	1934-05-22	0.077
TR	Bromus hordeaceus	Hungary	Hajdúbagos	2013-05-07	0.088	0.053	0.063
TR	Bromus hordeaceus	Hungary	Sáránd	xxxx.xx.xx	0.09
TR	Bromus hordeaceus	Hungary	Sáránd	1936-05-26	0.083
TR	Bromus hordeaceus	Hungary	Tihany	1942-06-18	0.06
TR	Bromus hordeaceus	Hungary	Tokaj	1948-05-13	0.06
TR	Bromus sterilis	Hungary	Budapest	1899.06.30	0.09
TR	Bromus sterilis	Hungary	Debrecen	1943-05-14	0.082
TR	Bromus sterilis	Romania	Diosig	1941-05-22	0.088
TR	Bromus sterilis	Hungary	Parasznya	2002-05-20	0.07
TR	Bromus tectorum	Hungary	Bogács	1997-05-01	0.055
TR	Bromus tectorum	Czech Republik	Brno	1925-05-19	0.11
TR	Bromus tectorum	Hungary	Debrecen	1931-05-02	0.105
TR	Bromus tectorum	Hungary	Hajdúbagos	2013-05-07	0.09	0.17	0.151
TR	Bromus tectorum	Hungary	Nadap	1922-05-07	0.105	0.055
TR	Bromus tectorum	Hungary	Vámospércs	2012-05-15	0.056
TR	Callitriche palustris	Slovakia	Brezno	1929.07.xx	0.086765
TR	Callitriche palustris	Romania	Timișoara	1913.07.xx	0.049327
TR	Callitriche palustris	Slovakia	Dobšiná	1925-07-16	0.098879
TR	Callitriche palustris	Hungary	Szentgál	2018-09-27	0.054591
TR	Callitriche palustris	Hungary	Hortobágy	1947-09-22	0.044124
TR	Carex flacca	Hungary	Budapest	xxxx.xx.xx	0.096198
TR	Carex flacca	Romania	Zizin	1886.07.10	0.114363
TR	Carex flacca	Hungary	Budapest	1904-04-02	0.115765
TR	Carex flacca	Hungary	Budapest	1908.05.xx	0.106064
TR	Carex flacca	Hungary	Tabdi	1953-06-03	0.188249
TR	Carex flacca	Hungary	Pécs	1949-06-16	0.11668
TR	Carex flacca	Hungary	Piliscsév	2000-04-30	0.168954
TR	Carex flacca	Hungary	Győrszentiván	1920-05-02	0.130534
TR	Centaurea jacea	Romania	Hărman	1905-08-22	0.24
TR	Centaurium littorale	Austria	Frauenkirchen	1908-07-22	0.075	0.06	0.055
TR	Centaurium littorale	Hungary	Nagykanizsa	1948-07-11	0.07
TR	Centaurium littorale	Hungary	Soltvadkert	1927-08-03	0.09
TR	Centaurium littorale	Hungary	Szentendre	1927-06-07	0.085	0.1
TR	Centaurium littorale	Hungary	Tököl	1918-07-14	0.045	0.045
TR	Centaurium littorale	Hungary	Törökbálint	1966-06-22	0.055	0.035	0.065
TR	Cephalanthera damasonium	Hungary	Ravazd	1912-05-16	0.115
TR	Cephalanthera damasonium	Hungary	Hajdúböszörmény	2014-05-10	0.11
TR	Cerastium arvense	Hungary	Budapest	1939-10-15	0.12
TR	Cerastium arvense	Slovakia	Kolárovo	1929-04-29	0.06
TR	Cerastium fontanum	Hungary	Nagyhuta	1950-07-11	0.055
TR	Cerastium fontanum	Hungary	Bicske	1991-08-07	0.06
TR	Cerastium fontanum	Hungary	Debrecen	1947-07-22	0.065
TR	Cerastium fontanum	Hungary	Diósjenő	1951-05-01	0.24
TR	Cerastium fontanum	Hungary	-	xxxx.xx.xx	0.17
TR	Cerastium semidecandrum	Hungary	Bagamér	1949-04-28	0.023	0.031	0.027
TR	Cerastium semidecandrum	Hungary	Boldogkőváralja	2016-04-08	0.04	0.03	0.032
TR	Cerastium semidecandrum	Hungary	Budapest	1923-06-19	0.04	0.053
TR	Cerastium semidecandrum	Hungary	Csörög	1924-04-27	0.033	0.04	0.04	0.055	0.055
TR	Cerastium semidecandrum	Hungary	Debrecen	1935-05-03	0.04	0.035	0.025	0.04	0.037	0.038
TR	Cerastium semidecandrum	Hungary	Göd	1997-05-01	0.06
TR	Cerastium semidecandrum	Hungary	Hajdúbagos	1948-04-19	0.02	0.016	0.024	0.019
TR	Cerastium semidecandrum	Hungary	Kisapáti-Hegymagas-Raposka	1930-04-21	0.06	0.05	0.04
TR	Cerastium semidecandrum	Hungary	Nyírtelek	2001-04-14	0.04
TR	Cerastium semidecandrum	Hungary	Sáránd	xxxx.xx.xx	0.06	0.06	0.05
TR	Cerastium semidecandrum	Slovakia	Zádiel	2014-05-04	0.03
TR	Claytonia perfoliata	Hungary	Debrecen	2023-03-08	0.05	0.045	0.035	0.045	0.05	0.035	0.05	0.085	0.04	0.065
TR	Conyza canadensis	Hungary	Bodajk	1942-08-17	0.055	0.045
TR	Conyza canadensis	Hungary	Bogács	1991-08-20	0.12
TR	Corynephorus canescens	Hungary	Monostorpályi	2014-04-30	0.125	0.12	0.11
TR	Corynephorus canescens	Hungary	Monostorpályi	2012-06-05	0.105
TR	Corynephorus canescens	Hungary	Mórichida	1913-07-06	0.06	0.066	0.053
TR	Corynephorus canescens	Hungary	Nagykőrös	1922-06-18	0.125
TR	Corynephorus canescens	Czech Republik	Rohatec	1933.06.xx	0.115
TR	Cynodon dactylon	Hungary	Győr	1905-08-29	0.315
TR	Cynodon dactylon	Hungary	Tét	1912-07-16	0.09	0.098
TR	Dactylis glomerata	Hungary	Budapest	1902-05-30	0.085
TR	Dactylis glomerata	Hungary	Tiszavasvári	1949-10-16	0.11
TR	Dactylis glomerata	Hungary	Tokaj	1948-05-13	0.115
TR	Daucus carota	Slovakia	Košice	1942-08-10	0.13
TR	Daucus carota	Hungary	Nyírábrány	1985-05-06	0.14
TR	Descurainia sophia	Hungary	Debrecen	1939-05-10	0.065
TR	Descurainia sophia	Hungary	Debrecen	1931-05-16	0.115	0.135
TR	Descurainia sophia	Hungary	Göd	1998-05-30	0.11
TR	Descurainia sophia	Hungary	Tokaj	1948-05-16	0.08
TR	Draba muralis	Hungary	Hajmáskér	1938.04.xx	0.035	0.035
TR	Draba muralis	Hungary	Hajmáskér	2013-05-03	0.07	0.03	0.05
TR	Draba muralis	Hungary	Leányfalu	2001-05-19	0.05
TR	Draba muralis	Hungary	Visegrád	1876.04.21	0.04	0.045
TR	Draba muralis	Slovakia	Chľaba	1861.05.16	0.05	0.035	0.055
TR	Draba muralis	Hungary	Pomáz	1925.04.xx	0.055
TR	Draba muralis	Hungary	Budapest	1948-04-24	0.04	0.06	0.04	0.035
TR	Draba muralis	Hungary	Budapest	1948-04-29	0.045	0.045	0.05	0.035
TR	Draba muralis	Hungary	Budapest	1948-05-01	0.085	0.03	0.04
TR	Erodium cicutarium	Hungary	Visegrád	1875.05.01	0.155
TR	Erodium cicutarium	Hungary	Szentendre	1893.05.14	0.135
TR	Erodium cicutarium	Romania	Bonțești	1866.05.19	0.22
TR	Erodium cicutarium	Romania	-	1876.06.23	0.125
TR	Erodium cicutarium	Hungary	Miskolc	1900-04-19	0.1	0.105	0.105
TR	Erodium cicutarium	Croatia	Senj	1909-05-07	0.175	0.15	0.15
TR	Erophila verna	Belgium	Assende	1975-04-30	0.05
TR	Erophila verna	Hungary	Békéssámson	2004-05-02	0.042	0.04
TR	Erophila verna	Hungary	Csopak	2019-03-21	0.026	0.04
TR	Erophila verna	Hungary	Debrecen	1939-04-11	0.046
TR	Erophila verna	Hungary	Debrecen	1948-05-08	0.02	0.027	0.037
TR	Erophila verna	Hungary	Győr	1916-03-18	0.031	0.038
TR	Erophila verna	Hungary	Hencida	1926-06-18	0.05
TR	Erophila verna	Hungary	Létavértes	1942-05-14	0.04	0.027	0.028	0.023
TR	Erophila verna	Hungary	Nagykanizsa	1949-04-04	0.047	0.038	0.072	0.055	0.056
TR	Erophila verna	Hungary	Pécsely	1951-04-18	0.038	0.033	0.04	0.044	0.048
TR	Festuca rubra	Hungary	Aggtelek	2005-06-20	0.095
TR	Festuca rubra	Hungary	Debrecen	2003-06-11	0.075
TR	Festuca rubra	Hungary	Hajdúnánás	1934-05-31	0.09
TR	Festuca rubra	Hungary	Miskolc	1948-06-19	0.12
TR	Festuca rubra	Hungary	Tihany	1946-05-23	0.105
TR	Filipendula vulgaris	Hungary	Tapolca	1907-06-05	0.148202
TR	Filipendula vulgaris	Hungary	Őrtilos	1956-05-17	0.232405
TR	Filipendula vulgaris	Hungary	Nagykanizsa	1960-06-12	0.166985
TR	Filipendula vulgaris	Hungary	Sopron	1950-05-28	0.150018
TR	Filipendula vulgaris	Romania	Cluj-Napoca	1928-06-11	0.167233
TR	Fragaria vesca	Hungary	Debrecen	1931-05-26	0.12	0.1
TR	Fragaria vesca	Hungary	Hencida	1927-05-08	0.08
TR	Fragaria vesca	Hungary	Telkibánya	2012-08-04	0.095
TR	Geranium pusillum	Slovakia	Košice	1943-09-21	0.115
TR	Geranium pusillum	Italy	Mezzolago	1880.06.07	0.1	0.125	0.065
TR	Geranium pusillum	Hungary	Zebegény	1950.05.29	0.07
TR	Helictotrichon pubescens	Hungary	Budapest	1903-05-22	0.1
TR	Helictotrichon pubescens	Slovakia	Košice	1942-06-07	0.1
TR	Helictotrichon pubescens	Romania	Svinica	1902-05-29	0.055	0.055
TR	Helictotrichon pubescens	Hungary	Szentendre	1947-06-15	0.1
TR	Helictotrichon pubescens	Hungary	Szentendre	1946-06-09	0.1
TR	Hierochloë repens	Hungary	Bagamér	1933-05-07	0.075
TR	Holcus lanatus	Hungary	Abaliget	1938-05-29	0.07
TR	Holcus lanatus	Hungary	Bátorliget	1932-06-27	0.05	0.05	0.048
TR	Holcus lanatus	Hungary	Hencida	1937-07-10	0.062
TR	Holcus lanatus	Slovakia	Jakubov	1915-07-09	0.068
TR	Holcus lanatus	Hungary	Lesenceistvánd	1925-07-03	0.074
TR	Holcus lanatus	Germany	Norderney	1906-07-23	0.075
TR	Holcus lanatus	Hungary	Pálháza	1938-06-08	0.058
TR	Holcus lanatus	Hungary	Pusztamiske	1948-07-29	0.116
TR	Holcus lanatus	Hungary	Telkibánya	1938-07-09	0.055
TR	Holcus mollis	Hungary	Hosszúhetény	1873.07.31	0.08
TR	Holcus mollis	Hungary	Lenti	1938-05-18	0.07
TR	Hordeum murinum	-	-	xxxx.xx.xx	0.07	0.15
TR	Hordeum murinum	Slovakia	Prešov	xxxx.xx.xx	0.06
TR	Hordeum murinum	Hungary	Budapest	xxxx.xx.xx	0.08	0.09	0.06
TR	Hordeum murinum	Hungary	Budapest	1877.07.29	0.05	0.12
TR	Hordeum murinum	Hungary	Budapest	1878.05.19	0.09
TR	Hordeum murinum	Slovakia	Bratislava	1881.06.xx	0.09
TR	Hordeum murinum	Hungary	Budapest	1894.05.07	0.08
TR	Hordeum murinum	Hungary	Szentendre	1900-07-15	0.08	0.09
TR	Hordeum murinum	Hungary	Szeged	1911-05-30	0.145
TR	Hordeum murinum	Hungary	Kisapáti	1965-06-11	0.135
TR	Hornungia petraea	Hungary	Aszófő	1951-04-08	0.046	0.03	0.036	0.038
TR	Hornungia petraea	Hungary	Budakeszi	1948-05-02	0.057	0.046	0.065	0.052
TR	Hornungia petraea	Hungary	Budaörs	1944-05-11	0.04	0.049	0.035	0.04	0.055	0.033
TR	Hornungia petraea	Hungary	Budapest	1881.04.25	0.027	0.02	0.028
TR	Hornungia petraea	Hungary	Budapest	1948-05-09	0.025	0.03	0.04
TR	Hornungia petraea	Hungary	Budapest	1922.04.xx	0.04	0.03	0.045	0.037	0.04	0.037
TR	Hornungia petraea	Hungary	Gyenesdiás	2014-02-24	0.042	0.028	0.033	0.025
TR	Hornungia petraea	Hungary	Pilisszentiván	1912-03-29	0.02	0.025	0.03
TR	Hornungia petraea	Hungary	Pilisszentiván	1916-04-30	0.06	0.032
TR	Hornungia petraea	Hungary	Rezi	2017-03-27	0.022	0.02	0.042	0.025	0.037	0.025	0.025	0.048
TR	Hornungia petraea	Hungary	Veszprém	1928-04-21	0.035	0.04	0.034	0.053
TR	Hypericum hirsutum	Romania	Baia Sprie	1942.08.xx	0.133
TR	Hypericum hirsutum	Romania	Zalău	1941-07-19	0.09
TR	Hypericum hirsutum	Romania	Lacu Roșu	1942-07-12	0.08
TR	Hypericum hirsutum	Hungary	Szalonna	1948-06-17	0.122
TR	Jasione montana	Czech Republik	Tišnov	1925-06-27	0.095
TR	Jasione montana	Hungary	Bakonyszentlászló	1907-07-09	0.075	0.07
TR	Juncus bufonius	Hungary	Budapest	1876.10.14	0.04	0.04	0.035
TR	Juncus bufonius	Hungary	Ercsi	1879.07.07	0.055
TR	Juncus bufonius	Slovakia	Spišská Nová Ves	1878.08.xx	0.07
TR	Juncus bufonius	Hungary	Vésztő	1877.08.xx	0.075
TR	Juncus bufonius	Hungary	Simontornya	1877.09.23	0.04	0.07	0.025
TR	Juncus bufonius	Romania	Oravița	1844.08.08	0.11	0.1
TR	Juncus bufonius	Hungary	Tárnok	1884.07.20	0.07
TR	Juncus bufonius	Romania	Aiud	1881.??.14	0.05	0.075
TR	Juncus bufonius	Hungary	Tata	2006-07-07	0.05
TR	Lactuca serriola	Slovakia	Košice	1940-08-14	0.09
TR	Lactuca serriola	Hungary	Algyő	1943-08-20	0.08
TR	Lamium amplexicaule	Hungary	Debrecen	1934-04-21	0.055	0.052	0.061
TR	Lamium amplexicaule	Hungary	Göd	1998-04-24	0.07	0.062
TR	Lamium amplexicaule	Hungary	Hajdúnánás	1928-04-25	0.075	0.045
TR	Lamium amplexicaule	Hungary	Sáránd	1933-04-27	0.07	0.105
TR	Lamium amplexicaule	Hungary	Tihany	2019-04-15	0.055
TR	Lamium amplexicaule	Hungary	Tornanádaska	2004-04-21	0.065	0.05
TR	Leersia oryzoides	Hungary	Budapest	1900-08-13	0.135
TR	Leersia oryzoides	Latvia	Riga	1938-10-16	0.08
TR	Linum catharticum	Hungary	Bogács	1998-07-25	0.02	0.02
TR	Linum catharticum	Hungary	Budapest	1906.07.xx	0.027	0.013	0.025	0.02	0.035
TR	Linum catharticum	Hungary	Debrecen	1934-07-11	0.02	0.022	0.023	0.027	0.033
TR	Linum catharticum	Hungary	Nyíracsád	1932-09-11	0.046	0.03
TR	Linum catharticum	Hungary	Nyirád	2002-06-12	0.032	0.041	0.036
TR	Linum catharticum	Hungary	Pálháza	1949-10-09	0.04	0.043	0.057
TR	Linum catharticum	Hungary	Pusztamiske	1948-08-03	0.02	0.015	0.022	0.018
TR	Linum catharticum	Hungary	Tihany	1946-10-17	0.035	0.03	0.03	0.028	0.02	0.04	0.027	0.025
TR	Linum catharticum	Hungary	Zalaszántó	2016-09-06	0.035	0.01	0.028	0.03	0.023
TR	Lolium perenne	Romania	Devínska Nová Ves	1906-06-26	0.085	0.09
TR	Lolium perenne	Slovakia	Košice	1908-06-06	0.07
TR	Lolium perenne	Slovakia	Štós	1910-06-08	0.085
TR	Lolium perenne	Romania	Brașov	1905-06-25	0.12
TR	Lolium perenne	Serbia	Bačka Palanka	1912-06-09	0.09	0.07	0.08
TR	Lolium perenne	Croatia	Carlopago	1903-06-20	0.12
TR	Lolium perenne	Hungary	Piliscsaba	1916.06.xx	0.11
TR	Lolium perenne	Croatia	Martinšćica	1903-07-10	0.125
TR	Lolium perenne	Croatia	Fiume	1903-07-09	0.13
TR	Lolium perenne	Croatia	St. Marcus	1903-07-05	0.105
TR	Medicago minima	Hungary	Csesznek	1932-06-16	0.075	0.05	0.055
TR	Medicago minima	Hungary	Göd	1999-04-30	0.085
TR	Medicago minima	Hungary	Gyenesdiás	2013-05-25	0.06
TR	Medicago minima	Hungary	Nyékládháza	2019-05-25	0.095
TR	Medicago minima	Hungary	Szarvaskő	2002-06-20	0.06
TR	Medicago minima	Hungary	Tornanádaska	2004-06-10	0.105
TR	Melampyrum cristatum	Germany	Kelbra	1926.05.xx	0.04	0.06
TR	Melampyrum cristatum	Croatia	Vranja	2013-06-03	0.045	0.05
TR	Melampyrum cristatum	Hungary	Budapest	1947-05-31	0.03	0.025	0.027
TR	Melampyrum cristatum	Hungary	Hajdúböszörmény	1932-06-19	0.04
TR	Melampyrum cristatum	Hungary	Tokaj	2000-06-01	0.054
TR	Melampyrum cristatum	Hungary	Tokaj	1947-06-09	0.035
TR	Mercurialis perennis	Hungary	Szin	1949-08-09	0.094097
TR	Mercurialis perennis	Croatia	Ogulin	1893.05.21	0.182133
TR	Mercurialis perennis	Hungary	Nagyvisnyó	1982-06-08	0.115512
TR	Mercurialis perennis	Ukraine	Lonka	1940-06-22	0.144919	0.14706
TR	Mercurialis perennis	Slovakia	Banská Bystrica	1860.04.12	0.13583
TR	Mercurialis perennis	Slovakia	Štúrovo	xxxx.xx.xx	0.112024
TR	Mercurialis perennis	Hungary	Nagyrécse	1954-04-11	0.143902
TR	Mercurialis perennis	Hungary	Nagykovácsi	1947-07-27	0.120245
TR	Mercurialis perennis	Hungary	Budapest	1865.04.xx	0.172183
TR	Mercurialis perennis	Hungary	Dorog	1911-04-23	0.127428
TR	Mercurialis perennis	Hungary	Budapest	1947-04-09	0.125264
TR	Mercurialis perennis	Hungary	Budapest	1947-04-04	0.111968
TR	Myosotis ramosissima	Hungary	Bagamér	1933-05-07	0.025	0.03
TR	Myosotis ramosissima	Hungary	Balatonalmádi	1928-05-22	0.05
TR	Myosotis ramosissima	Hungary	Boldogkőváralja	2016-04-08	0.03	0.02	0.025
TR	Myosotis ramosissima	Hungary	Debrecen	1931-05-02	0.04	0.026	0.03	0.055	0.032	0.05	0.042	0.043
TR	Myosotis ramosissima	Hungary	Debrecen	1934.04.xx	0.07
TR	Myosotis ramosissima	Hungary	Debrecen	1935-05-03	0.04	0.045	0.055	0.052
TR	Myosotis ramosissima	Hungary	Győr	1916-04-08	0.05	0.043
TR	Myosotis ramosissima	Hungary	Hajdúszoboszló	1938-05-06	0.024	0.025	0.03
TR	Myosotis ramosissima	Hungary	Hidvégardó	2001-05-03	0.075
TR	Myosotis ramosissima	Hungary	Pomáz	1928-05-10	0.06	0.037
TR	Myosurus minimus	Hungary	Debrecen	1955-05-05	0.045
TR	Myosurus minimus	Hungary	Kunszentmiklós	1950.05.19	0.04
TR	Myosurus minimus	Hungary	Pomáz	1938.05.17	0.04
TR	Myosurus minimus	Hungary	Tarpa	1955-05-06	0.045	0.05
TR	Orchis purpurea	Hungary	Budapest	1854.07.xx	0.15
TR	Orchis purpurea	Hungary	Budapest	1882.04.27	0.085
TR	Orchis purpurea	Hungary	Budapest	1891.05.31	0.11
TR	Orchis purpurea	Hungary	Budapest	1903-05-03	0.11
TR	Orchis purpurea	Hungary	Balatonederics	1950-05-17	0.16
TR	Origanum vulgare	Hungary	Nyírbátor	1912-08-20	0.262871
TR	Panicum miliaceum	Hungary	Debrecen	1935.09.xx	0.067
TR	Panicum miliaceum	Hungary	Kisvárda	2018-08-23	0.09
TR	Panicum miliaceum	Hungary	Pátka	2018-07-03	0.06
TR	Panicum miliaceum	Hungary	Szentendre	1909-09-13	0.09
TR	Panicum miliaceum	Hungary	Tiszavasvári	1948-09-19	0.151
TR	Plantago lanceolata	Hungary	Debrecen	1945-06-14	0.12
TR	Plantago lanceolata	Hungary	Győrzámoly	1931-07-17	0.06
TR	Plantago lanceolata	Hungary	Hajdúnánás	1927-05-10	0.065
TR	Plantago lanceolata	Hungary	Hencida	1927-05-09	0.105	0.09
TR	Plantago lanceolata	Hungary	Miskolc	1937.07.xx	0.086
TR	Plantago major	Czech Republik	Brno	1925-07-07	0.055	0.075
TR	Plantago major	Hungary	Balatonfüred	1946-08-21	0.08
TR	Plantago major	Hungary	Debrecen	1946-10-14	0.14
TR	Plantago major	Hungary	Debrecen	1937-06-17	0.08
TR	Plantago major	Hungary	Kardoskút	2000-09-15	0.155
TR	Plantago media	Hungary	Cserénfa	1953.xx.16	0.195
TR	Plantago media	Hungary	Zselickislak	1952-06-18	0.135
TR	Plantago media	Romania	Berzasca	1911-08-03	0.24
TR	Poa annua	Hungary	Bogács	1998-07-17	0.032
TR	Poa annua	Hungary	Budapest	1896.05.24	0.073
TR	Poa annua	Hungary	Budapest	1900-07-13	0.06
TR	Poa annua	Hungary	Debrecen	1945-06-16	0.07	0.07	0.075
TR	Poa annua	Hungary	Gáborján	1936-06-10	0.055
TR	Poa annua	Hungary	Győr	1915-09-20	0.043	0.036
TR	Poa annua	Hungary	Győr	1927-11-05	0.075
TR	Poa annua	Slovakia	Košice	1944-06-11	0.09
TR	Poa annua	Hungary	Sáránd	xxxx.xx.xx	0.1	0.065
TR	Poa annua	Hungary	Tihany	1946-04-24	0.03	0.033
TR	Poa annua	Germany	Wittdün auf Amrum	1906-07-31	0.095	0.082
TR	Poa bulbosa	Hungary	Ács	1934-04-26	0.07	0.055	0.053
TR	Poa bulbosa	Hungary	Budapest	1951-05-05	0.058	0.06
TR	Poa bulbosa	Hungary	Budapest	1923-04-30	0.048	0.047
TR	Poa bulbosa	Hungary	Budapest	1996-05-07	0.038
TR	Poa bulbosa	Hungary	Dunakeszi	1943-05-02	0.067	0.06	0.035
TR	Poa bulbosa	Hungary	Ipolyvece	1938-05-13	0.063	0.123	0.072
TR	Poa bulbosa	Slovakia	Myslava	1944-05-24	0.05	0.051
TR	Poa bulbosa	Hungary	Nagyszentjános	1930-04-30	0.032	0.046	0.058
TR	Poa bulbosa	Hungary	Pilisszentiván	1901-05-08	0.03	0.037
TR	Poa bulbosa	Hungary	Pilisszentiván	1930-05-04	0.06
TR	Poa bulbosa	Hungary	Tiszavasvári	1949-05-08	0.053
TR	Poa bulbosa	Slovakia	Turňa nad Bodvou	1943-05-23	0.063
TR	Poa compressa	Hungary	Pilisvörösvár	1900-06-17	0.075
TR	Poa nemoralis	Hungary	"Rába"	1901-09-13	0.157
TR	Poa nemoralis	Hungary	Bakonyszücs	1908-06-14	0.145
TR	Poa nemoralis	Hungary	Bódvaszilas	1951-09-06	0.14
TR	Poa nemoralis	Hungary	Budakeszi	1947-05-31	0.11	0.125
TR	Poa nemoralis	Hungary	Csopak	1942-06-25	0.127
TR	Poa nemoralis	Hungary	Dömös	1948-09-05	0.121
TR	Poa nemoralis	Hungary	Hajdúsámson	1932-05-20	0.134
TR	Poa nemoralis	Hungary	Nyírlugos	1947-06-29	0.127
TR	Poa nemoralis	Hungary	Pécsely	1950-05-20	0.131
TR	Poa nemoralis	Hungary	Ravazd	1941-07-01	0.144
TR	Poa pratensis	Hungary	Debrecen	1945-06-06	0.079
TR	Poa pratensis	Hungary	Debrecen	1945-06-01	0.095
TR	Poa pratensis	Hungary	Debrecen	1945-06-06	0.085	0.062	0.07
TR	Poa pratensis	Hungary	Pécsely	1950-06-14	0.053
TR	Poa pratensis	Hungary	Tihany	1946-05-09	0.06	0.095
TR	Poa pratensis	Hungary	Tihany	1946-05-31	0.055
TR	Poa pratensis	Slovakia	Zlatá Idka	1944-07-10	0.105
TR	Potentilla alba	Hungary	Bátorliget	1932-05-25	0.135
TR	Potentilla anserina	Hungary	Kaposvár	1952-08-01	0.136359
TR	Primula veris	Romania	Terebeşti	1942-04-03	0.13	0.09
TR	Primula veris	Hungary	Bagamér	1949-04-28	0.16
TR	Primula veris	Hungary	Budapest	1943-04-17	0.125
TR	Primula veris	Hungary	Budapest	1949-04-20	0.16
TR	Primula veris	Hungary	Debrecen	1947-03-31	0.15	0.145
TR	Primula veris	Hungary	Etes	1936-04-01	0.14
TR	Primula veris	Hungary	Szilvásvárad	1949-10-25	0.175
TR	Primula veris	Hungary	Veszprém	1928-04-21	0.11
TR	Primula vulgaris	Romania	Negrești-Oaș	1942-04-06	0.15
TR	Primula vulgaris	Hungary	Bázakerettye	1949-04-25	0.16	0.1
TR	Primula vulgaris	Hungary	Csurgónagymarton	2016-03-08	0.12	0.18
TR	Primula vulgaris	Hungary	Sormás	1949-02-27	0.1	0.13	0.12
TR	Primula vulgaris	Hungary	Szenta	1925-03-28	0.125	0.15
TR	Ranunculus auricomus	Hungary	"Pilis"	1961-04-06	0.075	0.07
TR	Ranunculus repens	Hungary	Tiszavasvári	1949-05-22	0.11
TR	Senecio vulgaris	Hungary	Pétfürdő	2021-04-24	0.07	0.07
TR	Senecio vulgaris	Hungary	Debrecen	2023-12-15	0.1	0.06	0.08	0.08	0.06
TR	Senecio vulgaris	Hungary	Debrecen	2023-12-15	0.1	0.06	0.11	0.08
TR	Setaria pumila	Hungary	Bodajk	1942-08-17	0.07	0.025	0.028
TR	Setaria pumila	Hungary	Budapest	1900-08-07	0.11
TR	Setaria pumila	Hungary	Debrecen	1931-10-10	0.067	0.07
TR	Setaria pumila	Hungary	Debrecen	1942-08-03	0.06
TR	Setaria pumila	Hungary	győr	1928-08-29	0.09
TR	Setaria pumila	Hungary	Hatvan	1927-08-29	0.105
TR	Setaria pumila	Hungary	Ipolyvece	1938-08-07	0.02	0.03	0.03	0.025	0.03
TR	Setaria pumila	Hungary	Tiszavasvári	1949-08-08	0.05
TR	Sherardia arvensis	Hungary	Bükkszentkereszt	1934-07-10	0.095
TR	Sherardia arvensis	Hungary	Debrecen	2019-05-08	0.138
TR	Sherardia arvensis	Hungary	Győr	1920.08.xx	0.065
TR	Sherardia arvensis	Hungary	Kőszeg	1932.07.xx	0.075	0.09	0.07	0.15
TR	Sherardia arvensis	Hungary	Pécsely	1950-06-14	0.08	0.065
TR	Sherardia arvensis	Hungary	Szólád	2016-05-02	0.06	0.03	0.047
TR	Silene latifolia	Hungary	Ercsi	1868.06.15	0.27
TR	Silene latifolia	Hungary	Budapest	1952-06-06	0.22	0.25
TR	Silene latifolia	Hungary	Budapest	1956-04-28	0.12
TR	Sinapis arvensis	Hungary	Gömörszőlős	2003-06-02	0.07
TR	Sinapis arvensis	Hungary	Gömörszőlős	2004-06-04	0.136
TR	Sinapis arvensis	Hungary	Győr	1919-06-05	0.105
TR	Sinapis arvensis	Hungary	Hajdúnánás	1947-06-12	0.121
TR	Sinapis arvensis	Hungary	Sárospatak	1983-07-30	0.12
TR	Sonchus asper	Hungary	Tihany	1942-06-18	0.09
TR	Spergula arvensis	France	Chamonix	1904-08-22	0.05	0.07
TR	Spergula arvensis	Italy	Napoli	1914-03-14	0.09	0.1
TR	Spergula arvensis	Hungary	Bükkszentkereszt	1937-07-08	0.082	0.065
TR	Spergula arvensis	Hungary	Sopron	1948-07-18	0.11
TR	Stellaria media	Hungary	-	xxxx.xx.xx	0.09
TR	Stellaria media	Ukraine	-	xxxx.xx.xx	0.09
TR	Stellaria media	Slovakia	Prešov	xxxx.xx.xx	0.09
TR	Stellaria media	-	-	1849.10.20	0.06
TR	Stellaria media	Hungary	Budapest	1898.xx.xx	0.165
TR	Stellaria media	-	-	xxxx.xx.xx	0.115	0.065
TR	Stellaria media	Hungary	Budapest	1929-05-19	0.14
TR	Stellaria media	Hungary	Budapest	1915-11-07	0.13
TR	Stellaria media	Hungary	Miskolc	1902-04-16	0.09
TR	Stellaria media	Hungary	Szár	1942-05-14	0.1
TR	Trifolium arvense	Slovakia	Košice	1942-08-26	0.048
TR	Trifolium arvense	Hungary	Balmazújváros	1932-06-12	0.065	0.055	0.095
TR	Trifolium arvense	Hungary	Győr	1919-07-21	0.085
TR	Trifolium arvense	Hungary	Hatvan	1922-09-18	0.11	0.14
TR	Trifolium arvense	Hungary	Nemesgulács	1938-07-14	0.11	0.121
TR	Trifolium arvense	Hungary	Tét	1900-09-20	0.08	0.1	0.095	0.09	0.065
TR	Trifolium arvense	Hungary	Tihany	2019-06-01	0.07	0.055	0.075
TR	Trifolium arvense	Hungary	Tiszavasvári	1949-08-18	0.1
TR	Trifolium repens	Romania	Cluj-Napoca	1902-06-02	0.052866
TR	Trifolium repens	Ukraine	Gyilove	1939-07-18	0.073971
TR	Trifolium repens	Hungary	Szigetszentmárton	1917-08-19	0.062932
TR	Trifolium repens	Hungary	Farmos	1953-05-13	0.059825	0.059505	0.077053	0.100297
TR	Trifolium repens	Romania	Cluj-Napoca	1900-06-05	0.183665
TR	Trifolium repens	Romania	Valea Vinului	1859.xx.xx	0.201898
TR	Trifolium repens	Hungary	Ercsi	1865.05.14	0.123137	0.162763
TR	Valerianella locusta	Hungary	Budapest	1923-05-01	0.045	0.05	0.06
TR	Valerianella locusta	Hungary	Dorog	1912-05-26	0.065	0.045
TR	Valerianella locusta	Hungary	Gáborján	1940-04-30	0.09
TR	Valerianella locusta	Hungary	Leányfalu	1917-04-29	0.04	0.03	0.065
TR	Valerianella locusta	Hungary	Miskolc	1914-05-03	0.08
TR	Valerianella locusta	Hungary	Sáránd	1932-05-05	0.08
TR	Valerianella locusta	Hungary	Uzsa	1951-04-26	0.06	0.055
TR	Veronica arvensis	Slovakia	Košice	1944-05-20	0.066
TR	Veronica arvensis	Hungary	Barabás	1951-05-09	0.07
TR	Veronica arvensis	Hungary	Bátorliget	1928.06.xx	0.053	0.07	0.05
TR	Veronica arvensis	Hungary	Egyek	1932-05-08	0.053
TR	Veronica arvensis	Hungary	Göd	1998-05-30	0.033	0.032	0.04
TR	Veronica arvensis	Hungary	Gyarmat	1909-06-30	0.07
TR	Veronica arvensis	Hungary	Nyíregyháza	1933-05-30	0.042	0.027	0.06
TR	Veronica arvensis	Hungary	Tihany	1946-04-24	0.06	0.053	0.057
TR	Veronica arvensis	Hungary	Veszprém	2019-04-28	0.055	0.043	0.053
TR	Veronica officinalis	Romania	Foieni	1934-05-21	0.087
TR	Veronica officinalis	Ukraine	Gut	1940-06-18	0.115
TR	Veronica officinalis	Hungary	Erdősmecske	1938-06-01	0.125
TR	Veronica officinalis	Hungary	Hollóháza	1940-06-15	0.14
TR	Veronica officinalis	Hungary	Putnok	1950-06-23	0.15
TR	Veronica officinalis	Hungary	Sátoraljaújhely	1937-07-03	0.125
TR	Vicia grandiflora	Hungary	Balatonszemes	2004-05-03	0.075
TR	Vicia grandiflora	Hungary	Badacsonytomaj	1984-05-06	0.075
TR	Vicia grandiflora	Romania	Alba Iulia	1857.07.xx	0.15
TR	Vicia lathyroides	Hungary	Budapest	1904.05.04	0.06
TR	Vicia lathyroides	Slovakia	Košice	1944-05-14	0.06	0.05
TR	Vicia lathyroides	Austria	Marchfeld	1879.05.xx	0.075	0.085
TR	Viola canina	Hungary	Szenta	1923-05-06	0.11
TR	Viola canina	Hungary	Tényő	1921-05-16	0.08
TR	Viola hirta	Hungary	Debrecen	1931-04-10	0.14
TR	Viola hirta	Hungary	Debrecen	1934-04-06	0.065	0.07
TR	Viola hirta	Hungary	Hajdúbagos	1933-04-27	0.085	0.095
TR	Viola hirta	Hungary	Hajdúböszörmény	1934-03-27	0.16
TR	Viola hirta	Hungary	Kereki	2015-03-29	0.12
TR	Viola hirta	Hungary	Nyíregyháza	1934-04-04	0.072
TR	Viola kitaibeliana	Lithuania	Klaipėda Region	1939-05-25	0.047	0.045	0.053
TR	Viola kitaibeliana	Hungary	Bátorliget	1928-06-06	0.105	0.128
TR	Viola kitaibeliana	Hungary	Békéssámson	2004-05-02	0.055	0.035
TR	Viola kitaibeliana	Hungary	Debrecen	1931-04-10	0.035	0.04	0.03	0.034
TR	Viola kitaibeliana	Hungary	Debrecen	1932-05-13	0.12	0.065	0.08
TR	Viola kitaibeliana	Hungary	Debrecen	1933-05-14	0.04	0.04	0.025	0.035	0.047	0.044	0.047
TR	Viola kitaibeliana	Hungary	Debrecen	2016-04-07	0.024	0.03	0.035	0.055	0.035	0.02	0.03
TR	Viola kitaibeliana	Hungary	Egyek	1932-04-23	0.035	0.05	0.057	0.055	0.033
TR	Viola kitaibeliana	Hungary	Farmos	1923-05-14	0.07
TR	Viola kitaibeliana	Hungary	Fót	2014-05-07	0.045	0.045	0.05
TR	Viola kitaibeliana	Hungary	Gödöllő	1922-06-22	0.05
TR	Viola kitaibeliana	Hungary	Győr	1912-05-03	0.045	0.08	0.06	0.045	0.068	0.055	0.045	0.048
TR	Viola kitaibeliana	Hungary	Hajdúbagos	2016-04-14	0.045	0.04
TR	Viola kitaibeliana	Hungary	Hajdúnánás	1935-05-16	0.02	0.045	0.036
TR	Viola kitaibeliana	Hungary	Nagyszentjános	1936-05-03	0.07	0.06	0.05	0.05	0.03	0.055
TR	Viola kitaibeliana	Hungary	Nagyvisnyó	1948-06-20	0.145
TR	Viola kitaibeliana	Hungary	Pilisszántó-Pilisszentkereszt	1932-06-12	0.055	0.045	0.077
TR	Viola sororia	Hungary	Debrecen	2023-12-19	0.15	0.14
TR	Viola riviniana	Germany	Rübeland	1926.05.xx	0.15
TR	Viola riviniana	Slovakia	Košice	1940-04-28	0.085
TR	Viola riviniana	Hungary	Karancslapujtő-Karancsalja	1934-04-22	0.11
TR	Viola riviniana	Hungary	Lispeszentadorján	2015-04-16	0.085
TR	Viola riviniana	Hungary	Nagybajom	2015-04-16	0.095
TR	Viola riviniana	Hungary	Rezi	2017-03-30	0.2
TR	Viola riviniana	Hungary	Rudabánya	2015-04-23	0.11	0.105
TR	Viola riviniana	Hungary	Sárospatak	1939-05-15	0.085	0.1
TR	Viola riviniana	Hungary	Somogyzsitfa	2015-04-16	0.1
TR	Viola riviniana	Hungary	Vácrátót	1950.04.xx	0.09
TR	Vulpia myuros	Romania	Băile Herculane	1899.04.08	0.077
TR	Vulpia myuros	Hungary	Debrecen	2012-06-08	0.037	0.056
TR	Vulpia myuros	Hungary	Debrecen	2012-06-28	0.07
TR	Vulpia myuros	Hungary	Dömös	1926-06-05	0.043	0.03	0.033
TR	Vulpia myuros	Hungary	Dunakeszi	1947-06-15	0.04
TR	Vulpia myuros	Hungary	Felsőzsolca	2011-07-08	0.1
TR	Vulpia myuros	Hungary	Gyenesdiás	2013-05-25	0.053
TR	Vulpia myuros	Hungary	Győr	1920-07-24	0.05
TR	Vulpia myuros	Hungary	Győrújbarát	1924-06-15	0.065
TR	Vulpia myuros	Hungary	Kőszeg	1900-07-18	0.045
TR	Vulpia myuros	Hungary	Nyékládháza	2016-06-17	0.115
TR	Vulpia myuros	Hungary	Tornanádaska	2015-05-22	0.085
TR	Vulpia myuros	Hungary	Uzsa	1950-05-25	0.035	0.04
TR	Vulpia myuros	Hungary	Villány	2012-05-23	0.095
TS	Aira caryophyllea	Hungary	Csikvánd	1913-07-17	0.016	0.018
TS	Aira caryophyllea	Hungary	Gyarmat	1906.06.xx	0.011	0.01	0.012
TS	Aira caryophyllea	Poland	Kraków	1938-06-16	0.026	0.017	0.035	0.023
TS	Aira caryophyllea	Hungary	Mórichida	1913-07-17	0.023
TS	Aira caryophyllea	Hungary	Szentbékkálla	1950-05-31	0.022
TS	Aira caryophyllea	Hungary	Uzsa	1949-05-18	0.028	0.016	0.022
TS	Aira caryophyllea	Hungary	Uzsa	1950-05-25	0.016	0.018	0.012
TS	Aira caryophyllea	Hungary	Velem	1948-06-22	0.017	0.032	0.019
TS	Alisma lanceolatum	Hungary	Bogács	1994-07-26	0.045
TS	Alisma lanceolatum	Hungary	Csaroda	1951-07-26	0.07
TS	Alisma lanceolatum	Hungary	Debrecen	1947-05-23	0.065
TS	Alisma lanceolatum	Hungary	Hajdúnánás	1938-07-04	0.045
TS	Alisma lanceolatum	Hungary	Kék	1937.08.xx	0.065
TS	Alisma lanceolatum	Hungary	Prügy	2010-08-11	0.044
TS	Alisma lanceolatum	Hungary	Sajógalgóc	2003-06-17	0.065
TS	Alisma lanceolatum	Hungary	Tákos	1948-07-15	0.077
TS	Alisma lanceolatum	Hungary	Tihany	1949-08-06	0.11
TS	Alliaria petiolata	Slovakia	Košice	1941-05-05	0.12
TS	Allium scorodoprasum	Hungary	Mosonmagyaróvár	1939-07-03	0.12
TS	Alyssum alyssoides	Hungary	Debrecen	1947-05-10	0.09	0.075
TS	Alyssum alyssoides	Hungary	Debrecen	1949-05-26	0.105
TS	Alyssum alyssoides	Slovakia	Košice	1940-05-24	0.1	0.1	0.085
TS	Alyssum alyssoides	Hungary	Miskolc	1959-05-30	0.08	0.06
TS	Arenaria leptoclados	Hungary	Várpalota-Isztimér	1932-05-16	0.045	0.06
TS	Artemisia vulgaris	Slovakia	Bardejov	1862.xx.xx	0.178618
TS	Artemisia vulgaris	Hungary	Szécsény	1836.09.04	0.128171
TS	Artemisia vulgaris	Hungary	Dömös	1950-08-07	0.141603
TS	Artemisia vulgaris	Hungary	Pilisszentiván	1909-09-27	0.154901
TS	Artemisia vulgaris	Hungary	Budapest	1962-04-30	0.230787
TS	Arum maculatum	Hungary	Borzavár	2010-04-10	0.155	0.125	0.15
TS	Arum maculatum	Hungary	Pápasalamon	1955-04-01	0.15	0.165	0.195
TS	Calepina irregularis	Hungary	Budapest	1952-04-24	0.085	0.09
TS	Calepina irregularis	Hungary	Gödöllő	1951-04-27	0.085
TS	Calepina irregularis	Hungary	Gödöllő	1951-04-27	0.065	0.12	0.1
TS	Cardamine pratensis	Slovakia	Bratislava	1883.05.16	0.08
TS	Cardamine pratensis	Hungary	Bugyi	1951-04-30	0.07	0.05
TS	Cardamine pratensis	Hungary	Ács	1934-04-26	0.105
TS	Cardamine pratensis	Hungary	Budapest	xxxx.xx.xx	0.07
TS	Cardamine pratensis	Hungary	Budapest	1931-05-14	0.115
TS	Cardamine pratensis	Hungary	Budapest	1894.05.27	0.055
TS	Digitaria sanguinalis	Hungary	Bogács	1991-08-20	0.04
TS	Digitaria sanguinalis	Hungary	Debrecen	1937-10-06	0.155
TS	Digitaria sanguinalis	Hungary	Győr	1928-07-31	0.057
TS	Digitaria sanguinalis	Hungary	Hajdúnánás	1938-07-20	0.12
TS	Digitaria sanguinalis	Slovakia	Košice	1940-08-12	0.07
TS	Digitaria sanguinalis	Hungary	Szank	1926-08-31	0.242
TS	Festuca vaginata	Hungary	Dunaalmás	2015-09-05	0.17
TS	Festuca vaginata	Hungary	Monostorpályi	2012-05-10	0.19
TS	Festuca vaginata	Hungary	Nyíregyháza	1938-08-28	0.145
TS	Festuca vaginata	Hungary	Pilisszentiván	1953-06-15	0.1
TS	Myagrum perfoliatum	Hungary	Nyírábrány	1966-05-16	0.13
TS	Myagrum perfoliatum	Hungary	Nyírábrány	1966-05-16	0.14
TS	Myagrum perfoliatum	Hungary	Nyírábrány	1966-05-16	0.18
TS	Oxalis corniculata	Hungary	Tokaj	1930-08-12	0.111972
TS	Oxalis corniculata	Hungary	Sopron	2006-09-18	0.098305
TS	Oxalis corniculata	Croatia	Starigrad-Paklenica	1909-05-14	0.122552
TS	Oxalis corniculata	Hungary	Győr	1932-08-01	0.103802
TS	Oxalis corniculata	Hungary	Nagykanizsa	1948-07-24	0.045027
TS	Oxalis corniculata	Slovakia	Prešov	xxxx.xx.xx	0.085239
TS	Panicum riparium	Hungary	Berettyóújfalu	2019-10-05	0.083
TS	Panicum riparium	Hungary	Debrecen	2019-08-22	0.122
TS	Puccinellia limosa	Hungary	Egyek	1953-07-01	0.12
TS	Puccinellia limosa	Hungary	Győr	1915-07-07	0.06
TS	Puccinellia limosa	Hungary	Újszász	1925-05-31	0.07
TS	Sclerochloa dura	Hungary	Debrecen	1936-05-09	0.06	0.07
TS	Sclerochloa dura	Romania	Diosig	1941-05-22	0.08	0.077
TS	Sclerochloa dura	Hungary	Egyek	1932-05-08	0.057
TS	Sclerochloa dura	Hungary	Győr	1910-05-14	0.062	0.07	0.045
TS	Sclerochloa dura	Hungary	Hajdúdorog	1949-09-25	0.085	0.067
TS	Sclerochloa dura	Hungary	Tihany	1946-05-15	0.06
TS	Sclerochloa dura	Hungary	Tihany	1942-06-18	0.055
TS	Sclerochloa dura	Hungary	Tiszadada	2000-06-01	0.055
TS	Sclerochloa dura	Hungary	Tokaj	2000-06-01	0.058
TS	Sclerochloa dura	Hungary	Töltéstava	1928-05-28	0.066	0.052
TS	Secale sylvestre	Hungary	Budapest	1901-05-24	0.12
TS	Secale sylvestre	Hungary	Bugac	2012-06-09	0.105
TS	Secale sylvestre	Hungary	Monostorpályi	2016-05-10	0.098	0.075	0.09
TS	Secale sylvestre	Hungary	Nyírábrány	2014-05-27	0.087
TS	Valeriana officinalis	Romania	Făgăraș	1920.06.xx	0.122311
TS	Valeriana officinalis	Hungary	Szilvásvárad	1948-09-16	0.29892
TS	Valeriana officinalis	Romania	Aiud	1881.07.24	0.090619
TS	Valeriana officinalis	Croatia	Jelenje	1904-07-29	0.104403
TS	Valeriana officinalis	Austria	Donnerskirchen	1903-06-18	0.088508
TS	Valeriana officinalis	Hungary	Budapest	1934-06-02	0.147469
TS	Valeriana officinalis	Hungary	Budapest	1875.06.03	0.259722
TS	Valeriana officinalis	Hungary	Dunaharaszti	1916-10-15	0.118841
TS	Verbena officinalis	Croatia	Otok Badija	1901-11-16	0.178776
TS	Verbena officinalis	Hungary	Nyárlőrinc	1926-08-27	0.132379
TS	Verbena officinalis	Hungary	Dunaszeg	1995-09-03	0.081043
TS	Verbena officinalis	Hungary	Békéscsaba	1908-08-19	0.163423
TS	Verbena officinalis	Hungary	Budapest	1881.09.11	0.201214
TS	Verbena officinalis	Hungary	Budapest	1902-09-22	0.143458
