# Supplementary material for: Estimating Rooting Depth From Herbarium Specimens Might Be More Accurate Than Using Large Trait Databases
Source: Ecol Evol. 2025 Jun 17;15(6):e71529. doi: 10.1002/ece3.71529 (PMC12171237; doi:10.1002/ece3.71529)
Supplement: Supplementary file 2 — Appendix S2. Individually measured rooting depth records collected from field. [file ECE3-15-e71529-s004.xlsx]

## Sheet: Munka1
Appendix 2
Individually measured rooting depth records collected from field.
Used for training (TR) or testing (TS) the models	Taxon	Country	Settlement	Date (YYYY.MM.DD)	r.depth1 (m)	r.depth2 (m)	r.depth3 (m)	r.depth4 (m)	r.depth5 (m)	r.depth6 (m)	r.depth7 (m)	r.depth8 (m)	r.depth9 (m)	r.depth10 (m)
TR	Achillea millefolium	Hungary	Kiskunhalas	2022-08-10	0.2	0.17	0.21	0.22	0.25
TR	Agrostis stolonifera	Hungary	Kiskunhalas	2022-08-10	0.17	0.16	0.2	0.21	0.2
TR	Ajuga chamaepytis	Hungary	Kiskunhalas	2023-05-20	0.09	0.07	0.09	0.075	0.05
TR	Ajuga reptans	Hungary	Zalaszántó	2024-03-15	0.37	0.26	0.2	0.32	0.23
TR	Alisma plantago-aquatica	Hungary	Tiszalúc	2024-05-02	0.2	0.23	0.23	0.27	0.26
TR	Allium ursinum	Hungary	Rezi	2024-03-15	0.16	0.17	0.175	0.155	0.175	0.32	0.33	0.335	0.3	0.28
TR	Alopecurus aequalis	Hungary	Piricse	2024-05-06	0.16	0.23	0.22	0.26	0.2
TR	Anacamptis morio	Hungary	Berettyóújfalu		0.06	0.055	0.035	0.04	0.05
TR	Anagallis arvensis	Hungary	Királyhegyes	2024-05-13	0.12	0.17	0.12	0.14	0.13
TR	Anemone nemorosa	Hungary	Zalaszántó	2024-03-15	0.15	0.16	0.13	0.17	0.18
TR	Anthemis cotula	Hungary	Királyhegyes	2024-05-13	0.18	0.13	0.1	0.14	0.23
TR	Anthoxanthum odoratum	Hungary	Monostorpályi	2023-04-26	0.12	0.11	0.075	0.08	0.07
TR	Anthriscus caucalis	Hungary	Debrecen	2022-05-26	0.14	0.21	0.23	0.125
TR	Apera spica-venti	Hungary	Vámospércs	2022-06-08	0.09	0.07	0.11	0.095	0.115
TR	Aphanes arvensis	Hungary	Debrecen	2022-06-13	0.09	0.07	0.06	0.055	0.05
TR	Arenaria serpyllifolia	Hungary	Tállya	2023-04-27	0.07	0.08	0.11	0.08	0.065	0.1	0.08	0.09	0.07	0.12
TR	Atriplex tatarica	Hungary	Balmazújváros	2024-05-04	0.27	0.3	0.39	0.23	0.45
TR	Ballota nigra	Hungary	Balmazújváros	2024-01-09	0.3	0.22	0.34	0.4	0.24
TR	Bromus hordeaceus	Hungary	Vámospércs	2022-06-08	0.09	0.08	0.08	0.09	0.085
TR	Bromus sterilis	Hungary	Keszthely	2024-03-15	0.34	0.29	0.29	0.39	0.28
TR	Bromus tectorum	Hungary	Balmazújváros	2022-04-26	0.14	0.14	0.18	0.145	0.17
TR	Callitriche palustris	Hungary	Tiszalúc	2024-05-02	0.075	0.05	0.045	0.06	0.07
TR	Carex flacca	Hungary	Monostorpályi	2024-05-24	0.3	0.37	0.39	0.33	0.33
TR	Centaurea jacea	Hungary	Kiskunhalas	2022-08-10	0.19	0.18	0.26	0.29	0.21
TR	Centaurium littorale	Hungary	Kiskunhalas	2022-08-10	0.11	0.15	0.14	0.17	0.09
TR	Cephalanthera damasonium	Hungary	Balmazújváros	2024-01-09	0.22	0.23	0.18	0.25	0.17
TR	Cerastium arvense	Hungary	Piricse	2024-05-06	0.105	0.125	0.11	0.1	0.155
TR	Cerastium fontanum	Hungary	Balmazújváros	2024-02-22	0.25	0.22	0.27	0.23	0.2
TR	Cerastium semidecandrum	Hungary	Balmazújváros	2023-03-31	0.15	0.115	0.15	0.12	0.11
TR	Claytonia perfoliata	Hungary	Debrecen	2023-04-12	0.14	0.23	0.13	0.21	0.22
TR	Conyza canadensis	Hungary	Debrecen	2023-12-15	0.32	0.21	0.26	0.27	0.2
TR	Corynephorus canescens	Hungary	Darány	2022-06-20	0.15	0.26	0.28	0.22	0.21
TR	Cynodon dactylon	Hungary	Tapolca	2022-08-15	0.45	0.5	0.57	0.55	0.6
TR	Dactylis glomerata	Hungary	Debrecen	2024-03-22	0.33	0.26	0.35	0.4	0.45
TR	Daucus carota	Hungary	Kiskunhalas	2022-08-10	0.11	0.13	0.12	0.05	0.11
TR	Descurainia sophia	Hungary	Balmazújváros	2022-05-11	0.1	0.11	0.15	0.17	0.12
TR	Descurainia sophia	Hungary	Nyíracsád	2022-06-15	0.18	0.24	0.15	0.17	0.22
TR	Draba muralis	Hungary	Szentes	2024-05-13	0.11	0.08	0.1	0.105	0.06
TR	Erodium cicutarium	Hungary	Debrecen	2022-05-26	0.32	0.25	0.22	0.24	0.21
TR	Erophila verna	Hungary	Debrecen	2022-03-29	0.07	0.06	0.05	0.045	0.05	0.055	0.045	0.05	0.055	0.04
TR	Erophila verna	Hungary	Kunmadaras	2022-04-07	0.04	0.035	0.065	0.06	0.085
TR	Festuca rubra	Hungary	Vámospércs	2022-06-08	0.23	0.18	0.17	0.17	0.12
TR	Filipendula vulgaris	Hungary	Abaújkér	2024-06-12	0.43	0.28	0.36	0.3	0.38
TR	Fragaria vesca	Hungary	Somogyaszaló	2023-12-27	0.2	0.21	0.16	0.18	0.18
TR	Geranium pusillum	Hungary	Balmazújváros	2022-05-11	0.08	0.11	0.09	0.075	0.08
TR	Helictotrichon pubescens	Hungary	Teleki	2023-12-27	0.15	0.13	0.12	0.11	0.14
TR	Hierochloe repens	Hungary	Debrecen	2024-03-22	0.4	0.35	0.29	0.36	0.33
TR	Holcus lanatus	Hungary	Vámospércs	2022-06-08	0.21	0.16	0.18	0.17	0.195
TR	Holcus mollis	Hungary	Darány	2022-06-20	0.12	0.08	0.15	0.1	0.13
TR	Hordeum murinum	Hungary	Gyöngyös	2023-05-16	0.18	0.27	0.31	0.27	0.3
TR	Hornungia petraea	Hungary	Veszprém	2024-03-02	0.049	0.041	0.031	0.039	0.048	0.037	0.03	0.033	0.057	0.028
TR	Hypericum hirsutum	Hungary	Pálháza	2024-06-04	0.25	0.28	0.18	0.3	0.27
TR	Jasione montana	Hungary	Darány	2022-06-20	0.07	0.075	0.17	0.15	0.1
TR	Juncus bufonius	Hungary	Nádudvar	2023-06-16	0.07	0.06	0.07	0.085	0.1
TR	Lactuca serriola	Hungary	Balmazújváros	2024-05-04	0.24	0.21	0.27	0.37	0.3
TR	Lamium amplexicaule	Hungary	Kunmadaras	2022-04-07	0.085	0.08	0.075	0.065	0.11
TR	Lamium amplexicaule	Hungary	Debrecen	2022-03-29	0.14	0.08	0.135	0.07	0.11	0.075	0.095
TR	Leersia oryzoides	Hungary	Ebes	2024-06-11	0.25	0.15	0.14	0.2	0.23
TR	Linum catharticum	Hungary	Vámospércs	2022-06-08	0.03	0.06	0.065	0.04	0.06
TR	Lolium perenne	Hungary	Balmazújváros	2024-04-26	0.5	0.55	0.5	0.6	0.45
TR	Medicago minima	Hungary	Nyíracsád	2022-06-15	0.12	0.08	0.15	0.08	0.14	0.2
TR	Melampyrum cristatum	Hungary	Abaújkér	2024-06-05	0.08	0.1	0.07	0.065	0.085
TR	Mercurialis perennis	Hungary	Zalaszántó	2024-03-15	0.27	0.3	0.26	0.19	0.26
TR	Myosotis ramosissima	Hungary	Hajdúsámson	2023-04-18	0.085	0.06	0.07	0.06	0.09
TR	Myosurus minimus	Hungary	Balmazújváros	2022-04-26	0.095	0.075	0.11	0.09	0.05
TR	Orchis purpurea	Hungary	Kötcse	2024-03-16	0.08	0.05	0.1	0.09	0.15
TR	Origanum vulgare	Hungary	Abaújkér	2024-06-12	0.32	0.43	0.2	0.3	0.27
TR	Panicum miliaceum	Hungary	Vámospércs	2024-01-11	0.18	0.22	0.25	0.2	0.21
TR	Plantago lanceolata	Hungary	Kiskunhalas	2022-08-10	0.15	0.16	0.14	0.13	0.16
TR	Plantago major	Hungary	Debrecen-Józsa	2023-12-15	0.27	0.18	0.12	0.2	0.19
TR	Plantago media	Hungary	Cserszegtomaj	2024-03-15	0.17	0.18	0.21	0.22	0.23
TR	Poa annua	Hungary	Debrecen	2022-12-02	0.115	0.11	0.06	0.085	0.095
TR	Poa bulbosa	Hungary	Debrecen	2022-04-22	0.18	0.16	0.21	0.13	0.125
TR	Poa compressa	Hungary	Vámospércs	2022-06-08	0.13	0.11	0.14	0.125	0.13
TR	Poa nemoralis	Hungary	Erdőbénye	2023-04-27	0.23	0.22	0.21
TR	Poa pratensis	Hungary	Erdőbénye	2023-04-27	0.14	0.22	0.17	0.21	0.15
TR	Potentilla alba	Hungary	Erdőbénye	2024-06-05	0.21	0.19	0.3	0.2	0.22
TR	Potentilla anserina	Hungary	Létavértes	2024-05-24	0.34	0.2	0.14	0.12	0.21
TR	Primula veris	Hungary	Cserszegtomaj	2024-03-15	0.2	0.25	0.21	0.21	0.18
TR	Primula vulgaris	Hungary	Somogyaszaló	2023-12-27	0.38	0.21	0.25	0.24	0.21
TR	Ranunculus auricomus	Hungary	Abaújkér	2024-06-12	0.16	0.2	0.19	0.17	0.21
TR	Ranunculus repens	Hungary	Hajdúböszörmény	2023-12-15	0.23	0.2	0.26	0.2	0.28
TR	Senecio vulgaris	Hungary	Debrecen	2023-03-31	0.18	0.08	0.15	0.15	0.13
TR	Setaria pumila	Hungary	Nyírkércs	2022-09-16	0.16	0.175	0.18	0.2	0.17
TR	Sherardia arvensis	Hungary	Ebes	2024-03-22	0.17	0.15	0.12	0.17	0.15
TR	Silene latifolia	Hungary	Debrecen	2022-05-26	0.45	0.29	0.27	0.27	0.38
TR	Sinapis arvensis	Hungary	Püspökladány	2023-04-24	0.16	0.15	0.15	0.17	0.125
TR	Sonchus asper	Hungary	Debrecen	2022-05-26	0.13	0.14	0.16	0.135	0.175
TR	Spergula arvensis	Hungary	Abaújkér	2024-06-12	0.1	0.16	0.14	0.09	0.09
TR	Stellaria media	Hungary	Kötcse	2022-04-14	0.12	0.15	0.16	0.17	0.08
TR	Trifolium arvense	Hungary	Fegyvernek	2022-07-15	0.05	0.087	0.07	0.085	0.085
TR	Trifolium repens	Hungary	Balmazújváros	2024-04-26	0.3	0.4	0.37	0.28	0.35
TR	Valerianella locusta	Hungary	Kötcse	2022-04-15	0.075	0.09	0.12	0.105	0.1
TR	Veronica arvensis	Hungary	Balmazújváros	2022-04-26	0.15	0.11	0.13	0.1	0.115
TR	Veronica arvensis	Hungary	Szolnok	2023-05-11	0.05	0.055	0.05	0.06	0.04
TR	Veronica officinalis	Hungary	Pálháza	2024-06-04	0.07	0.095	0.12	0.1	0.18
TR	Vicia grandiflora	Hungary	Balmazújváros	2022-04-26	0.1	0.08	0.09	0.115	0.085
TR	Vicia grandiflora	Hungary	Debrecen	2023-03-31	0.16	0.095	0.18	0.23	0.21
TR	Vicia lathyroides	Hungary	Debrecen	2022-03-29	0.11	0.09	0.09	0.14	0.085	0.085	0.065
TR	Viola canina	Hungary	Létavértes	2024-05-24	0.19	0.25	0.35	0.17	0.29
TR	Viola hirta	Hungary	Debrecen-Kismacs	2023-03-31	0.14	0.16	0.1	0.13	0.145
TR	Viola kitaibeliana	Hungary	Debrecen	2022-04-11	0.11	0.085	0.115	0.095	0.11	0.1
TR	Viola kitaibeliana	Hungary	Hajdúsámson	2023-04-18	0.13	0.085	0.08	0.065	0.09
TR	Viola sororia	Hungary	Kötcse	2022-04-13	0.12	0.13	0.125	0.17	0.16
TR	Viola riviniana	Hungary	Erdőbénye	2023-04-27	0.13	0.11	0.13	0.12	0.12
TR	Vulpia myuros	Hungary	Darány	2022-06-20	0.1	0.11	0.085	0.1	0.14
TR	Vulpia myuros	Hungary	Bocskaikert	2023-05-23	0.07	0.06	0.08	0.1	0.075
TS	Aira caryophyllea	Hungary	Darány	2022-06-20	0.05	0.08	0.07	0.065	0.055
TS	Alisma lanceolatum	Hungary	Nádudvar	2023-06-16	0.095	0.16	0.165	0.17	0.22
TS	Alliaria petiolata	Hungary	Debrecen	2022-04-22	0.13	0.205	0.21	0.28	0.22
TS	Allium scorodoprasum	Hungary	Debrecen	2022-06-13	0.15	0.14	0.18	0.1	0.16
TS	Alyssum alyssoides	Hungary	Vámospércs	2022-06-08	0.06	0.07	0.07	0.08	0.075
TS	Alyssum alyssoides	Hungary	Püspökladány	2023-04-24	0.15	0.13	0.16	0.12	0.08
TS	Arenaria leptoclados	Hungary	Nyíracsád	2023-06-14	0.09	0.065	0.055	0.07	0.065
TS	Artemisia vulgaris	Hungary	Hajdúsámson	2024-04-25	0.33	0.26	0.2	0.3	0.23
TS	Arum maculatum	Hungary	Zalaszántó	2024-03-15	0.3	0.29	0.34	0.31	0.26
TS	Calepina irregularis	Hungary	Tállya	2023-04-27	0.16	0.27	0.14	0.14	0.16
TS	Cardamine pratensis	Hungary	Piricse	2024-05-06	0.12	0.11	0.09	0.13	0.19
TS	Digitaria sanguinalis	Hungary	Nyírkércs	2022-09-16	0.17	0.18	0.125	0.13	0.14
TS	Festuca vaginata	Hungary	Monostorpályi	2023-04-26	0.27	0.25	0.3	0.35	0.33
TS	Myagrum perfoliatum	Hungary	Ásotthalom	2023-05-18	0.09	0.09	0.1	0.19	0.13
TS	Oxalis corniculata	Hungary	Ebes	2024-03-22	0.21	0.16	0.19	0.21	0.17
TS	Panicum riparium	Hungary	Nyírkércs	2022-09-16	0.12	0.13	0.14	0.16	0.15
TS	Puccinellia limosa	Hungary	Újfehértó	2022-06-17	0.14	0.1	0.12	0.13	0.12
TS	Sclerochloa dura	Hungary	Balmazújváros	2022-04-26	0.12	0.16	0.14	0.1	0.16
TS	Secale sylvestre	Hungary	Vámospércs	2022-06-08	0.15	0.16	0.14	0.18	0.125
TS	Valeriana officinalis	Hungary	Debrecen	2024-04-29	0.17	0.23	0.2	0.19	0.2
TS	Verbena officinalis	Hungary	Piricse	2024-05-06	0.25	0.19	0.23	0.3	0.16
