# Supplementary material for: Estimating Rooting Depth From Herbarium Specimens Might Be More Accurate Than Using Large Trait Databases
Source: Ecol Evol. 2025 Jun 17;15(6):e71529. doi: 10.1002/ece3.71529 (PMC12171237; doi:10.1002/ece3.71529)
Supplement: Supplementary file 3 — Appendix S3. Field records averaged by species. [file ECE3-15-e71529-s005.xlsx]

## Sheet: Munka1
Appendix 3
Field records averaged by species.
Used for training (TR) or testing (TS) the models	Taxon	n	average	SD
TR	Achillea millefolium	5	0.21	0.0291548
TR	Agrostis stolonifera	5	0.188	0.0216795
TR	Ajuga chamaepytis	5	0.075	0.0165831
TR	Ajuga reptans	5	0.276	0.068775
TR	Alisma plantago-aquatica	5	0.238	0.0277489
TR	Allium ursinum	10	0.24	0.0786695
TR	Alopecurus aequalis	5	0.214	0.0371484
TR	Anacamptis morio	5	0.048	0.0103682
TR	Anagallis arvensis	5	0.136	0.0207364
TR	Anemone nemorosa	5	0.158	0.0192354
TR	Anthemis cotula	10	0.1155	0.0584736
TR	Anthoxanthum odoratum	5	0.091	0.0224722
TR	Anthriscus caucalis	4	0.17625	0.0515388
TR	Apera spica-venti	5	0.096	0.0178185
TR	Aphanes arvensis	5	0.065	0.0158114
TR	Arenaria serpyllifolia	10	0.0865	0.018265
TR	Atriplex tatarica	5	0.328	0.090111
TR	Ballota nigra	5	0.3	0.0734847
TR	Bromus hordeaceus	5	0.085	0.005
TR	Bromus sterilis	5	0.318	0.0465833
TR	Bromus tectorum	5	0.155	0.0187083
TR	Callitriche palustris	5	0.06	0.0127475
TR	Carex flacca	5	0.344	0.0357771
TR	Centaurea jacea	5	0.226	0.0472229
TR	Centaurium littorale	5	0.132	0.0319374
TR	Cephalanthera damasonium	5	0.21	0.0339116
TR	Cerastium arvense	5	0.119	0.0221923
TR	Cerastium fontanum	5	0.234	0.0270185
TR	Cerastium semidecandrum	5	0.129	0.0194936
TR	Claytonia perfoliata	5	0.186	0.0472229
TR	Conyza canadensis	5	0.252	0.0486826
TR	Corynephorus canescens	5	0.224	0.0502991
TR	Cynodon dactylon	5	0.534	0.0594138
TR	Dactylis glomerata	5	0.358	0.0719027
TR	Daucus carota	5	0.104	0.031305
TR	Descurainia sophia	10	0.161	0.045326
TR	Draba muralis	5	0.091	0.0207364
TR	Erodium cicutarium	5	0.248	0.0432435
TR	Erophila verna	15	0.0536667	0.0130201
TR	Festuca rubra	5	0.174	0.0391152
TR	Filipendula vulgaris	5	0.35	0.0608276
TR	Fragaria vesca	5	0.186	0.0194936
TR	Geranium pusillum	5	0.087	0.0139642
TR	Helictotrichon pubescens	5	0.13	0.0158114
TR	Hierochloe repens	5	0.346	0.0403733
TR	Holcus lanatus	5	0.183	0.0198746
TR	Holcus mollis	5	0.116	0.0270185
TR	Hordeum murinum	5	0.266	0.0512835
TR	Hornungia petraea	10	0.0393	0.00951081
TR	Hypericum hirsutum	5	0.256	0.0461519
TR	Jasione montana	5	0.113	0.0449444
TR	Juncus bufonius	5	0.077	0.0156525
TR	Lactuca serriola	5	0.278	0.0614003
TR	Lamium amplexicaule	12	0.0933333	0.0250756
TR	Leersia oryzoides	5	0.194	0.0482701
TR	Linum catharticum	5	0.051	0.0151658
TR	Lolium perenne	5	0.52	0.0570088
TR	Medicago minima	6	0.128333	0.0457894
TR	Melampyrum cristatum	5	0.08	0.0136931
TR	Mercurialis perennis	5	0.256	0.0403733
TR	Myosotis ramosissima	5	0.073	0.0139642
TR	Myosurus minimus	5	0.084	0.0227486
TR	Orchis purpurea	5	0.094	0.0364692
TR	Origanum vulgare	5	0.304	0.0838451
TR	Panicum miliaceum	5	0.212	0.0258844
TR	Plantago lanceolata	5	0.148	0.0130384
TR	Plantago major	5	0.192	0.0535724
TR	Plantago media	5	0.202	0.0258844
TR	Poa annua	5	0.093	0.0219659
TR	Poa bulbosa	5	0.161	0.035426
TR	Poa compressa	5	0.127	0.0109545
TR	Poa nemoralis	3	0.22	0.01
TR	Poa pratensis	5	0.178	0.0356371
TR	Potentilla alba	5	0.224	0.0439318
TR	Potentilla anserina	5	0.202	0.0861394
TR	Primula veris	5	0.21	0.0254951
TR	Primula vulgaris	5	0.258	0.0704982
TR	Ranunculus auricomus	5	0.186	0.0207364
TR	Ranunculus repens	5	0.234	0.0357771
TR	Senecio vulgaris	5	0.138	0.0370135
TR	Setaria pumila	5	0.177	0.0148324
TR	Sherardia arvensis	5	0.152	0.0204939
TR	Silene latifolia	5	0.332	0.0801249
TR	Sinapis arvensis	5	0.151	0.0167332
TR	Sonchus asper	5	0.148	0.0189077
TR	Spergula arvensis	5	0.116	0.0320936
TR	Stellaria media	5	0.136	0.0364692
TR	Trifolium arvense	5	0.0754	0.0157575
TR	Trifolium repens	5	0.34	0.0494975
TR	Valerianella locusta	5	0.098	0.0168077
TR	Veronica arvensis	10	0.086	0.0394264
TR	Veronica officinalis	5	0.113	0.0414729
TR	Vicia grandiflora	10	0.1345	0.0558495
TR	Vicia lathyroides	7	0.095	0.0238048
TR	Viola canina	5	0.25	0.0734847
TR	Viola hirta	5	0.135	0.0223607
TR	Viola kitaibeliana	11	0.0968182	0.018476
TR	Viola sororia	5	0.141	0.0224722
TR	Viola riviniana	5	0.122	0.0083666
TR	Vulpia myuros	10	0.092	0.0231181
TS	Aira caryophyllea	5	0.064	0.0119373
TS	Alisma lanceolatum	5	0.162	0.0445253
TS	Alliaria petiolata	5	0.209	0.0534322
TS	Allium scorodoprasum	5	0.146	0.0296648
TS	Alyssum alyssoides	10	0.0995	0.0368518
TS	Arenaria leptoclados	5	0.069	0.0129422
TS	Artemisia vulgaris	5	0.264	0.0522494
TS	Arum maculatum	5	0.3	0.0291548
TS	Calepina irregularis	5	0.174	0.0545894
TS	Cardamine pratensis	5	0.128	0.0376829
TS	Digitaria sanguinalis	5	0.149	0.0245967
TS	Festuca vaginata	5	0.3	0.0412311
TS	Myagrum perfoliatum	5	0.12	0.0424264
TS	Oxalis corniculata	5	0.188	0.0228035
TS	Panicum riparium	5	0.14	0.0158114
TS	Puccinellia limosa	5	0.122	0.0148324
TS	Sclerochloa dura	5	0.136	0.0260768
TS	Secale sylvestre	5	0.151	0.0207364
TS	Valeriana officinalis	5	0.198	0.0216795
TS	Verbena officinalis	5	0.226	0.0541295
