# Supplementary material for: Estimating Rooting Depth From Herbarium Specimens Might Be More Accurate Than Using Large Trait Databases
Source: Ecol Evol. 2025 Jun 17;15(6):e71529. doi: 10.1002/ece3.71529 (PMC12171237; doi:10.1002/ece3.71529)
Supplement: Supplementary file 4 — Appendix S4. Herbarium records averaged by species, supplemented with predicted values. [file ECE3-15-e71529-s001.xlsx]

## Sheet: Munka1
Appendix 4
Herbarium records averaged by species, supplemented with predicted values.
Used for training (TR) or testing (TS) the models	Taxon	n	average	s.d.	predicted (Model 1b)
TR	Achillea millefolium	3	0.116667	0.0057735	0.215569
TR	Agrostis stolonifera	14	0.0630714	0.018189	0.151211
TR	Ajuga chamaepytis	14	0.120214	0.0364168	0.151251
TR	Ajuga reptans	14	0.113571	0.0209788	0.181878
TR	Alisma plantago-aquatica	4	0.09	0.0353553	0.216705
TR	Allium ursinum	14	0.171429	0.029117	0.276704
TR	Alopecurus aequalis	7	0.0551429	0.0190651	0.128317
TR	Anacamptis morio	21	0.0407143	0.00729481	0.104128
TR	Anagallis arvensis	18	0.0788889	0.0263771	0.119232
TR	Anemone nemorosa	15	0.054	0.00783764	0.108952
TR	Anthemis cotula	2	0.065	0	0.113337
TR	Anthoxanthum odoratum	11	0.0732727	0.0232297	0.160582
TR	Anthriscus caucalis	6	0.0908333	0.026347	0.154231
TR	Apera spica-venti	11	0.0494545	0.0153386	0.120305
TR	Aphanes arvensis	22	0.0513182	0.0116144	0.0877053
TR	Arenaria serpyllifolia	4	0.05225	0.0140564	0.0905662
TR	Atriplex tatarica	4	0.15625	0.0944612	0.237453
TR	Ballota nigra	3	0.21	0.0916515	0.341899
TR	Bromus hordeaceus	14	0.0777143	0.0171079	0.149901
TR	Bromus sterilis	4	0.0825	0.009	0.164005
TR	Bromus tectorum	9	0.0996667	0.0414367	0.163497
TR	Callitriche palustris	5	0.067	0.024135	0.103128
TR	Carex flacca	8	0.13	0.0329502	0.236775
TR	Centaurea jacea	1	0.24	-	0.38275
TR	Centaurium littorale	12	0.065	0.0197714	0.106367
TR	Cephalanthera damasonium	2	0.1125	0.00353553	0.226596
TR	Cerastium arvense	2	0.09	0.0424264	0.1542
TR	Cerastium fontanum	5	0.118	0.0832616	0.193733
TR	Cerastium semidecandrum	32	0.0388438	0.0129069	0.0727084
TR	Claytonia perfoliata	10	0.05	0.0150923	0.0873243
TR	Conyza canadensis	3	0.0733333	0.0407226	0.141037
TR	Corynephorus canescens	9	0.0976667	0.0294024	0.186604
TR	Cynodon dactylon	3	0.167667	0.127657	0.265874
TR	Dactylis glomerata	3	0.103333	0.0160728	0.262589
TR	Daucus carota	2	0.135	0.00707107	0.269304
TR	Descurainia sophia	5	0.101	0.0281514	0.169583
TR	Draba muralis	23	0.0458696	0.0131125	0.0890598
TR	Erodium cicutarium	10	0.142	0.0369835	0.170843
TR	Erophila verna	26	0.0398462	0.0116471	0.0739322
TR	Festuca rubra	5	0.097	0.0168077	0.210912
TR	Filipendula vulgaris	5	0.173	0.0330908	0.272051
TR	Fragaria vesca	4	0.09875	0.0165202	0.15774
TR	Geranium pusillum	5	0.095	0.0266927	0.134668
TR	Helictotrichon pubescens	6	0.085	0.0232379	0.203507
TR	Hierochloe repens	1	0.075	-	0.178204
TR	Holcus lanatus	11	0.066	0.0192406	0.172425
TR	Holcus mollis	2	0.075	0.00707107	0.173737
TR	Hordeum murinum	15	0.0926667	0.0311027	0.150056
TR	Hornungia petraea	47	0.0366383	0.0110304	0.0690941
TR	Hypericum hirsutum	4	0.10625	0.0252768	0.218804
TR	Jasione montana	3	0.08	0.0132288	0.121866
TR	Juncus bufonius	16	0.0596875	0.0234143	0.109111
TR	Lactuca serriola	2	0.085	0.00707107	0.200262
TR	Lamium amplexicaule	12	0.06375	0.0158121	0.101098
TR	Leersia oryzoides	2	0.1075	0.0388909	0.256137
TR	Linum catharticum	37	0.0282703	0.0097998	0.0608717
TR	Lolium perenne	13	0.0984615	0.0209548	0.197369
TR	Medicago minima	8	0.073125	0.0201667	0.11345
TR	Melampyrum cristatum	10	0.0406	0.0117208	0.0801559
TR	Mercurialis perennis	13	0.132308	0.0243768	0.208817
TR	Myosotis ramosissima	27	0.0408889	0.014471	0.0765422
TR	Myosurus minimus	5	0.044	0.0041833	0.0767217
TR	Orchis purpurea	5	0.123	0.0311448	0.240237
TR	Origanum vulgare	1	0.263	-	0.348977
TR	Panicum miliaceum	5	0.0916	0.0358371	0.194415
TR	Plantago lanceolata	6	0.0876667	0.0229492	0.157453
TR	Plantago major	6	0.0975	0.0400936	0.162502
TR	Plantago media	3	0.19	0.0526783	0.268066
TR	Poa annua	17	0.0637647	0.0225209	0.134142
TR	Poa bulbosa	24	0.055375	0.0185445	0.131979
TR	Poa compressa	1	0.075	-	0.160996
TR	Poa nemoralis	11	0.132818	0.0130523	0.25586
TR	Poa pratensis	10	0.0759	0.0185918	0.17071
TR	Potentilla alba	1	0.135	-	0.198578
TR	Potentilla anserina	1	0.136	-	0.194538
TR	Primula veris	10	0.1385	0.0255005	0.207128
TR	Primula vulgaris	10	0.1335	0.0260395	0.192188
TR	Ranunculus auricomus	2	0.0725	0.00353553	0.148139
TR	Ranunculus repens	1	0.11	-	0.187388
TR	Senecio vulgaris	11	0.0790909	0.017581	0.124067
TR	Setaria pumila	15	0.054	0.0304818	0.11368
TR	Sherardia arvensis	12	0.0804167	0.0345766	0.120739
TR	Silene latifolia	4	0.215	0.0665833	0.264415
TR	Sinapis arvensis	5	0.1104	0.0251058	0.175257
TR	Sonchus asper	1	0.09	-	0.165435
TR	Spergula arvensis	7	0.081	0.0209045	0.129262
TR	Stellaria media	11	0.103182	0.0317232	0.145074
TR	Trifolium arvense	18	0.0866111	0.0248741	0.126754
TR	Trifolium repens	11	0.105265	0.0544117	0.166584
TR	Valerianella locusta	13	0.0588462	0.017339	0.0959335
TR	Veronica arvensis	19	0.0519474	0.0130148	0.0930132
TR	Veronica officinalis	6	0.123667	0.0218327	0.182792
TR	Vicia grandiflora	3	0.1	0.0433013	0.16014
TR	Vicia lathyroides	5	0.066	0.0138744	0.102117
TR	Viola canina	2	0.095	0.0212132	0.158951
TR	Viola hirta	8	0.100875	0.0353611	0.158742
TR	Viola kitaibeliana	61	0.0514426	0.0240406	0.0867365
TR	Viola sororia	2	0.145	0.00707107	0.205471
TR	Viola riviniana	12	0.109583	0.0336059	0.173215
TR	Vulpia myuros	18	0.0593889	0.0256036	0.125686
TS	Aira caryophyllea	20	0.01965	0.00679222	0.0529622
TS	Alisma lanceolatum	9	0.0651111	0.020721	0.150526
TS	Alliaria petiolata	1	0.12	-	0.189856
TS	Allium scorodoprasum	1	0.12	-	0.251871
TS	Alyssum alyssoides	8	0.086875	0.0151038	0.127007
TS	Arenaria leptoclados	2	0.0525	0.0106066	0.0874552
TS	Artemisia vulgaris	5	0.166816	0.0403196	0.409011
TS	Arum maculatum	6	0.156667	0.0229492	0.257563
TS	Calepina irregularis	6	0.0908333	0.0182802	0.148468
TS	Cardamine pratensis	7	0.0778571	0.0242997	0.153264
TS	Digitaria sanguinalis	6	0.114	0.0758446	0.183132
TS	Festuca vaginata	4	0.15125	0.0388104	0.264803
TS	Myagrum perfoliatum	3	0.15	0.0264575	0.214233
TS	Oxalis corniculata	7	0.0944149	0.0249223	0.150471
TS	Panicum riparium	2	0.1025	0.0275772	0.182002
TS	Puccinellia limosa	3	0.0833333	0.0321455	0.168176
TS	Sclerochloa dura	16	0.0636875	0.0107624	0.110712
TS	Secale sylvestre	6	0.0958333	0.015613	0.163447
TS	Valeriana officinalis	8	0.153849	0.0803812	0.324736
TS	Verbena officinalis	6	0.150049	0.0418078	0.241618
