# Supplementary material for: Estimating Rooting Depth From Herbarium Specimens Might Be More Accurate Than Using Large Trait Databases
Source: Ecol Evol. 2025 Jun 17;15(6):e71529. doi: 10.1002/ece3.71529 (PMC12171237; doi:10.1002/ece3.71529)
Supplement: Supplementary file 5 — Appendix S5. Summary of flexible discriminant analyses. K—number of predictors in the model, Correctness—the proportion of correctly identified categories by the model. [file ECE3-15-e71529-s003.xlsx]

## Sheet: Munka1
Appendix 5
Summary of flexible discriminant analyses.
K – number of predictors in the model,
Correctness – the proportion of correctly identified categories by the model.
Herbarium
Model No.	Predictors	K	Correctness
13	Herbarium (log-transformed) + taxonomical position + height	3	0.82
5	Herbarium (log-transformed) + life form	2	0.81
7	Herbarium (log-transformed) + height	2	0.81
11	Herbarium (log-transformed) + life form + taxonomical position	3	0.81
12	Herbarium (log-transformed) + life form + height	3	0.81
15	Herbarium (log-transformed) + life form + taxonomical position + height	4	0.81
1	Herbarium (log-transformed)	1	0.78
6	Herbarium (log-transformed) + taxonomical position	2	0.77
14	life form + taxonomical position + height	3	0.71
4	height	1	0.67
2	life form	1	0.66
8	life form + taxonomical position	2	0.66
9	life form + height	2	0.66
10	taxonomical position + height	2	0.65
3	taxonomical position	1	0.64
TRY
Model No.	Predictors	K	Correctness
14	life form + taxonomical position + height	3	0.71
15	TRY (log-transformed) + life form + taxonomical position + height	4	0.71
11	TRY (log-transformed) + life form + taxonomical position	3	0.7
5	TRY (log-transformed) + life form	2	0.68
4	height	1	0.67
2	life form	1	0.66
7	TRY (log-transformed) + height	2	0.66
8	life form + taxonomical position	2	0.66
9	life form + height	2	0.66
13	TRY (log-transformed) + taxonomical position + height	3	0.66
10	taxonomical position + height	2	0.65
3	taxonomical position	1	0.64
12	TRY (log-transformed) + life form + height	3	0.63
1	TRY (log-transformed)	1	0.62
6	TRY (log-transformed) + taxonomical position	2	0.62
